# Supplementary material for: When the body resonates with the pain of the other: Empathy Bodyssence in Parkinson’s disease
Source: Neurosci Conscious. 2026 Apr 7;2026(1):niag010. doi: 10.1093/nc/niag010 (PMC13064857; doi:10.1093/nc/niag010)
Supplement: niag010_Supplementary_materials_SM_II [file niag010_supplementary_materials_sm_ii.xlsx]

## Sheet: Sheet1
id	condition	structure	TMV	Lengh	EDA	HR
1	Pain	Marginal Embodied Resonance	2.66029		-3.13314	4.16622
3	Pain	Embodied Resonance	2.37982	7.97023		4.31389
4	Pain	Embodied Resonance	2.56147	7.67137
5	Pain	Embodied Resonance	2.40228	7.71743	-6.29973	4.57159
6	Pain	Marginal Embodied Resonance	2.68382	8.27848	-4.30021	4.26
7	Pain	Marginal Embodied Resonance	2.8211	7.84427		4.36326
8	Pain	Embodied Resonance	2.43097	7.63027	-2.83751	4.52504
9	Pain	Marginal Embodied Resonance	2.73192	7.57014		4.8054
11	Pain	Marginal Embodied Resonance	2.77687	8.0254		4.16533
12	Pain	Marginal Embodied Resonance	2.69967	7.76193	-3.16181	4.32694
13	Pain	Embodied Resonance	2.8243	8.07765	-6.574	4.24487
14	Pain	Marginal Embodied Resonance	2.68329	8.16468		4.38024
15	Pain	Embodied Resonance	2.4998	7.59203	-2.77223	4.43952
16	Pain	Embodied Resonance	2.26456	7.83033		4.22033
17	Pain	Embodied Resonance	2.69438	8.15236		4.18608
18	Pain	Embodied Resonance	3.37243	8.2973	-1.08586	4.36734
20	Pain	Embodied Resonance	2.94849	8.47986		4.34475
21	Pain	Marginal Embodied Resonance	2.62464	7.1894	0.940464	4.44123
23	Pain	Marginal Embodied Resonance	2.48822	7.6946	-1.85615	4.36291
24	Pain	Marginal Embodied Resonance	2.70163	7.49945		4.43915
25	Pain	Embodied Resonance	2.42882	7.50758	-1.89531	4.49074
26	Pain	Embodied Resonance	3.47807	8.29795		4.64053
27	Pain	Marginal Embodied Resonance	2.48466	7.74695		4.23468
29	Pain	Embodied Resonance	2.24587	8.3228	-1.43887	4.37247
30	Pain	Embodied Resonance	2.76781	7.53543		4.38813
31	Pain	Marginal Embodied Resonance	2.49397	7.91834
32	Pain	Marginal Embodied Resonance	2.05189	7.72002	-2.70101	4.32686
33	Pain	Embodied Resonance	1.99947	7.84903	-0.479996	4.39487
34	Pain	Embodied Resonance	1.96011	6.92059	-1.45246	4.24415
35	Pain	Embodied Resonance	2.75349	8.06967	-2.8959
38	Pain	Marginal Embodied Resonance	2.26029	7.83644	0.856782	3.91028
39	Pain	Embodied Resonance	2.7115	7.95862	-3.2968	4.33005
40	Pain	Marginal Embodied Resonance	2.63579	7.37612	-0.612021	4.18648
41	Pain	Embodied Resonance	2.92061	7.78827	-5.38263	4.5447
42	Pain	Embodied Resonance	2.72046	7.84984	-5.10803	4.33847
43	Pain	Embodied Resonance	2.28174	7.81922	-2.11647	4.12344
45	Pain	Marginal Embodied Resonance	2.16593	7.76172
46	Pain	Embodied Resonance	2.44959	8.11128	-4.46929	4.19547
47	Pain	Embodied Resonance	3.02336	8.01918		4.10329
48	Pain	Marginal Embodied Resonance	2.80829	7.74361	-3.15401	4.44563
49	Pain	Embodied Resonance	2.66685		-3.09049	4.51512
50	Pain	Embodied Resonance	3.3268	8.59324		4.51425
1	Neutral	Marginal Embodied Resonance	2.6044			4.21113
3	Neutral	Embodied Resonance	1.98149	7.77966	-2.35836	4.34206
4	Neutral	Embodied Resonance	1.82936	7.56337
5	Neutral	Embodied Resonance	2.22846	7.71184		4.59703
6	Neutral	Marginal Embodied Resonance	2.64532	8.31999	-3.55306	4.31823
7	Neutral	Marginal Embodied Resonance	2.70017	7.85032	-4.72454	4.30317
8	Neutral	Embodied Resonance	2.19602	7.30835	-3.94987	4.52922
9	Neutral	Marginal Embodied Resonance	2.84795	7.29123		4.41408
11	Neutral	Marginal Embodied Resonance	2.25295	8.08855	-4.09248	4.17523
12	Neutral	Marginal Embodied Resonance	2.65754	8.04418	-2.11807	4.26168
13	Neutral	Embodied Resonance	2.17831	7.41063	-4.37097	4.31223
14	Neutral	Marginal Embodied Resonance	2.03024	7.926	-3.97095	4.43703
15	Neutral	Embodied Resonance	2.33229	7.22527	-4.87831	4.45993
16	Neutral	Embodied Resonance	2.13361	7.87439		4.1793
17	Neutral	Embodied Resonance	2.45674	7.8411		4.32115
18	Neutral	Embodied Resonance	2.69282	8.09439	-2.78325	4.39532
20	Neutral	Embodied Resonance	2.81356	8.43421		4.32958
21	Neutral	Marginal Embodied Resonance	2.59834	8.13319		4.45501
23	Neutral	Marginal Embodied Resonance	2.46525	7.55922	-3.49014	4.36456
24	Neutral	Marginal Embodied Resonance	2.69204	7.6139		4.44666
25	Neutral	Embodied Resonance	2.08089	7.87805	-2.02058	4.52781
26	Neutral	Embodied Resonance	3.19763	8.16594		4.54191
27	Neutral	Marginal Embodied Resonance	2.60212	8.02825	-4.43023	4.2317
29	Neutral	Embodied Resonance	1.82331	7.96082	-4.72225	4.40736
30	Neutral	Embodied Resonance	2.13164	7.50308	-1.54626	4.36277
31	Neutral	Marginal Embodied Resonance	2.09299	7.68983
32	Neutral	Marginal Embodied Resonance	1.9736	6.70794	-0.858266	4.40867
33	Neutral	Embodied Resonance	1.72443	7.47699	-2.64125	4.35503
34	Neutral	Embodied Resonance	1.89285	6.91061	-4.11434	4.2226
35	Neutral	Embodied Resonance	2.68785	7.86779	-2.49107
38	Neutral	Marginal Embodied Resonance	2.2481	7.87018	-2.7037	3.87841
39	Neutral	Embodied Resonance	2.30771	7.83241	-2.85034	4.326
40	Neutral	Marginal Embodied Resonance	2.26746	7.34251	-2.29302	4.17748
41	Neutral	Embodied Resonance	2.76238	7.72469		4.51203
42	Neutral	Embodied Resonance	2.37312	7.87215	-2.89079	4.25757
43	Neutral	Embodied Resonance	2.33831	7.43839	-1.69202	4.1367
45	Neutral	Marginal Embodied Resonance	1.88223	7.32422
46	Neutral	Embodied Resonance	2.34731	8.25047	-4.73291	4.21342
47	Neutral	Embodied Resonance	2.59207	7.88323	-2.17564	4.02858
48	Neutral	Marginal Embodied Resonance	2.53871	7.69092	-3.08714	4.44381
49	Neutral	Embodied Resonance	2.43623		-1.80567	4.49935
50	Neutral	Embodied Resonance	2.94786	7.74562		4.48947
